# Supplementary material for: A new genus and species of leaf-mining moth from the French Alps, Mercantouria neli gen. n., sp. n. (Lepidoptera, Gracillariidae)
Source: Zookeys. 2016 May 4;(586):145–62. doi: 10.3897/zookeys.586.8375 (PMC4857034; doi:10.3897/zookeys.586.8375)
Supplement: XML Treatment for Mercantouria [file zookeys.586.8375-treatment1.xml]

<!DOCTYPE tp:taxon-treatment
  PUBLIC "-//TaxonX//DTD Taxonomic Treatment Publishing DTD v0 20100105//EN" "tax-treatment-NSO.dtd">
<tp:taxon-treatment xmlns:tp="http://www.plazi.org/taxpub"><tp:treatment-meta><kwd-group><label>Taxon classification</label><kwd><named-content content-type="kingdom">Animalia</named-content></kwd><kwd><named-content content-type="order">Lepidoptera</named-content></kwd><kwd><named-content content-type="family">Gracillariidae</named-content></kwd></kwd-group><mixed-citation publication-type="journal"><person-group><name><surname>Huemer</surname><given-names>Peter</given-names></name><name><surname>Lopez-Vaamonde</surname><given-names>Carlos</given-names></name><name><surname>Triberti</surname><given-names>Paolo</given-names></name></person-group><article-title>A new genus and species of leaf-mining moth from the French Alps, <italic><tp:taxon-name><tp:taxon-name-part taxon-name-part-type="genus">Mercantouria</tp:taxon-name-part> <tp:taxon-name-part taxon-name-part-type="species">neli</tp:taxon-name-part></tp:taxon-name></italic> gen. n., sp. n. (<tp:taxon-name><tp:taxon-name-part taxon-name-part-type="order">Lepidoptera</tp:taxon-name-part></tp:taxon-name>, <tp:taxon-name><tp:taxon-name-part taxon-name-part-type="family">Gracillariidae</tp:taxon-name-part></tp:taxon-name>)</article-title><source>Zookeys</source><day>4</day><month>5</month><year>2016</year><volume>2016</volume><issue>586</issue><fpage>145</fpage><lpage>162</lpage><pub-id pub-id-type="doi">10.3897/zookeys.586.8375</pub-id></mixed-citation></tp:treatment-meta><tp:nomenclature><tp:taxon-name>
              <tp:taxon-name-part taxon-name-part-type="genus">Mercantouria</tp:taxon-name-part>
              <object-id xmlns:xlink="http://www.w3.org/1999/xlink" content-type="zoobank" xlink:type="simple">http://zoobank.org/4B34364D-EDD2-4E73-A2A8-903EC332015C</object-id>
            </tp:taxon-name><tp:taxon-authority>Huemer, Lopez-Vaamonde &amp; Triberti</tp:taxon-authority><tp:taxon-status xmlns:xlink="http://www.w3.org/1999/xlink" xlink:type="simple">gen. n.</tp:taxon-status><xref ref-type="fig" rid="F1">Figs 1</xref><xref ref-type="fig" rid="F2">, 2</xref><xref ref-type="fig" rid="F3">, 3</xref><xref ref-type="fig" rid="F4">, 4–5</xref><xref ref-type="fig" rid="F5">, 6–7</xref></tp:nomenclature><tp:treatment-sec sec-type="Type species"><title>Type species.</title><p>
              <italic><tp:taxon-name><tp:taxon-name-part taxon-name-part-type="genus">Mercantouria</tp:taxon-name-part> <tp:taxon-name-part taxon-name-part-type="species">neli</tp:taxon-name-part></tp:taxon-name></italic> Huemer, Lopez-Vaamonde &amp; Triberti, sp. n.</p></tp:treatment-sec><tp:treatment-sec sec-type="Description"><title>Description.</title><p>
              <bold>Adult</bold> (Fig. <xref ref-type="fig" rid="F1">1</xref>). Forewing length 5.1–5.8 mm. Head. Vertex and face loosely scaled; ocelli absent; proboscis naked, well developed. Antenna about as long as forewing, smooth, each flagellomere with an annulus of slender scales basally and another of shorter scales at apex, about 0.2× length of basal ones, completely covered by the first (<xref ref-type="bibr" rid="B37">Triberti 1998</xref>); scape moderate, about 3.0× length of pedicel, pecten missing. Labial palpus long, upturned, pointed apically, segment 2 as long as apical one, slightly thickened with scales towards apex. Maxillary palpus smooth, shorter than apical segment of labial palpus.</p><fig id="F1" position="float" orientation="portrait"><label>Figure 1.</label><caption><p>
          <italic><tp:taxon-name><tp:taxon-name-part taxon-name-part-type="genus">Mercantouria</tp:taxon-name-part> <tp:taxon-name-part taxon-name-part-type="species">neli</tp:taxon-name-part></tp:taxon-name></italic> sp. n., holotype; France, Dep. Alpes-Maritimes, Col de la Cayolle N, 2080 m, 19.7.2013, leg. Mayr.</p></caption><graphic xmlns:xlink="http://www.w3.org/1999/xlink" xlink:href="zookeys-586-145-g001.jpg" position="float" orientation="portrait" xlink:type="simple" id="oo_87480.jpg"/></fig><p>Thorax. Smoothly scaled. Forewing narrow, lanceolate; discoidal cell with distal margin nearly vertical, 13-veined; all radial veins separated but vein R4, R5 and M1 very close at their bases; veins M2 and M3 connate and arising from lower angle of cell; Cu1b arising from cell more apical than R2. Hindwing narrowly lanceolate, 8-veined; cell opened between M2 and M3, R4+R5 not parallel to the costal margin and meeting directly with M1+M2 (Fig. <xref ref-type="fig" rid="F2">2</xref>). Legs with tibial spur pattern 0-2-4; epiphysis present but partly hidden by long scales.</p><fig id="F2" position="float" orientation="portrait"><label>Figure 2.</label><caption><p>Wing venation: <bold>a</bold> <italic><tp:taxon-name><tp:taxon-name-part taxon-name-part-type="genus">Mercantouria</tp:taxon-name-part> <tp:taxon-name-part taxon-name-part-type="species">neli</tp:taxon-name-part></tp:taxon-name></italic> sp. n.; <bold>b</bold> <italic><tp:taxon-name><tp:taxon-name-part taxon-name-part-type="genus">Caloptilia</tp:taxon-name-part> <tp:taxon-name-part taxon-name-part-type="species">stigmatella</tp:taxon-name-part></tp:taxon-name></italic> (Fabricius, 1781). Scale length = 1 mm.</p></caption><graphic xmlns:xlink="http://www.w3.org/1999/xlink" xlink:href="zookeys-586-145-g002.jpg" position="float" orientation="portrait" xlink:type="simple" id="oo_87481.jpg"/></fig><p>Abdomen. In the male segment 7 and 8 weakly membraneous, with a pair of coremata on each segment; anterior pair of coremata consisting of hairlike scales, longer and thicker than the posterior pair (Fig. <xref ref-type="fig" rid="F3">3</xref>). Sternum and tergum 7 reduced into a thin sclerites; sternum 8 also reduced but tergum is formed by a small, fan-shaped sclerite, with a narrow median ridge. Female postabdominal segments unmodified.</p><fig id="F3" position="float" orientation="portrait"><label>Figure 3.</label><caption><p>
          <italic><tp:taxon-name><tp:taxon-name-part taxon-name-part-type="genus">Mercantouria</tp:taxon-name-part> <tp:taxon-name-part taxon-name-part-type="species">neli</tp:taxon-name-part></tp:taxon-name></italic> sp. n., holotype, abdominal segments 7–8; France, Dep. Alpes-Maritimes, Col de la Cayolle N, 2080 m, 19.7.2013, leg. Mayr; genitalia slide P.Huemer TIN 94 ♂.</p></caption><graphic xmlns:xlink="http://www.w3.org/1999/xlink" xlink:href="zookeys-586-145-g003.jpg" position="float" orientation="portrait" xlink:type="simple" id="oo_87482.jpg"/></fig><p>Male genitalia (Figs <xref ref-type="fig" rid="F4">4–5</xref>). Tuba analis produced beyond tegumen, membraneous, with a narrowly sclerotized subscaphium, widened basally. Tegumen weakly sclerotized, simple. Valva stout, with sacculus distinctly protruded and rounded apically, setose; cucullus straight, upturned, covered with strong setae on dorso-distal area; costal margin irregular with similar setae medio-distally. Diaphragma with some fine setae at base of anellus. Phallus slightly shorter than valva, apically with long rod-like sclerite branching off at right angle, no cornuti are visible.</p><fig id="F4" position="float" orientation="portrait"><label>Figures 4–5.</label><caption><p>
          <italic><tp:taxon-name><tp:taxon-name-part taxon-name-part-type="genus">Mercantouria</tp:taxon-name-part> <tp:taxon-name-part taxon-name-part-type="species">neli</tp:taxon-name-part></tp:taxon-name></italic> sp. n., holotype, male genitalia; France, Dep. Alpes-Maritimes, Col de la Cayolle N, 2080 m, 19.7.2013, leg. Mayr; genitalia slide P.Huemer TIN 94 ♂ <bold>4</bold> tegumen-vinculum-valva complex <bold>5</bold> phallus.</p></caption><graphic xmlns:xlink="http://www.w3.org/1999/xlink" xlink:href="zookeys-586-145-g004.jpg" position="float" orientation="portrait" xlink:type="simple" id="oo_87483.jpg"/></fig><p>Female genitalia (Figs <xref ref-type="fig" rid="F5">6–7</xref>). Lamella postvaginalis not connected with apophyses anteriores. Ostium bursae located under a lobate sternite 7. Ductus bursae completely membraneous, slender; corpus bursae ellipsoidal with two curved sickle-shaped signa, one of which is slightly longer than the other.</p><fig id="F5" position="float" orientation="portrait"><label>Figures 6–7.</label><caption><p>
          <italic><tp:taxon-name><tp:taxon-name-part taxon-name-part-type="genus">Mercantouria</tp:taxon-name-part> <tp:taxon-name-part taxon-name-part-type="species">neli</tp:taxon-name-part></tp:taxon-name></italic> sp. n., paratype, female genitalia; France, Alpes-Maritimes, N Col de la Cayolle, Col de la Boucharde N, 1950m, 7.7.2012, leg. Huemer; genitalia slide P.Huemer TIN 93 ♀ <bold>6</bold> last segments <bold>7</bold> corpus bursae-signa.</p></caption><graphic xmlns:xlink="http://www.w3.org/1999/xlink" xlink:href="zookeys-586-145-g005.jpg" position="float" orientation="portrait" xlink:type="simple" id="oo_87484.jpg"/></fig></tp:treatment-sec><tp:treatment-sec sec-type="Etymology"><title>Etymology.</title><p>The generic name refers to the region of Mercantour National Park (France).</p></tp:treatment-sec><tp:treatment-sec sec-type="Diagnosis"><title>Diagnosis.</title><p>
              <italic><tp:taxon-name><tp:taxon-name-part taxon-name-part-type="genus">Mercantouria</tp:taxon-name-part></tp:taxon-name></italic> belongs to the <italic><tp:taxon-name><tp:taxon-name-part taxon-name-part-type="genus">Gracillaria</tp:taxon-name-part></tp:taxon-name></italic> group for the presence of a very short vein R<sub>2+3</sub> in the hindwing, running in parallel with apical part of vein Sc+R<sub>1</sub>. Moreover this new genus shares with most genera of the <italic><tp:taxon-name><tp:taxon-name-part taxon-name-part-type="genus">Gracillaria</tp:taxon-name-part></tp:taxon-name></italic> group the following characters: legs more or less smooth-scaled except for mid femur and tibia thickened with raised scales; forewing 13-veined with M<sub>2</sub> and M<sub>3</sub> connate, R<sub>1</sub> arising from cell near base of wing, upper vein of cell weakened on basal part just beyond the point where R<sub>1</sub> branches off; hindwing 8-veined, with radial veins always 2-branched, veins M<sub>1</sub> and Cu<sub>1a</sub> stalked with veins M<sub>2</sub> and Cu<sub>1b</sub> respectively, vein M<sub>3</sub> branched from vein Cu<sub>1a</sub>, cell opened between M<sub>2</sub> and M<sub>3</sub>; in male genitalia abdominal segment 7 and 8 weakly membraneous, each of them having a pair of coremata which are in a bundle of long and hairy scales, the latter covered with more or less deformed scales; in female, corpus bursae with two large sickle-shaped signa.</p><p>Within <italic><tp:taxon-name><tp:taxon-name-part taxon-name-part-type="genus">Gracillaria</tp:taxon-name-part></tp:taxon-name></italic> group the genera are difficult to identify on the basis of apomorphies and comparisons are rather complicated due to the “cross” distribution of characters. <italic><tp:taxon-name><tp:taxon-name-part taxon-name-part-type="genus">Mercantouria</tp:taxon-name-part></tp:taxon-name></italic> shows some similarity to the genus <italic><tp:taxon-name><tp:taxon-name-part taxon-name-part-type="genus">Caloptilia</tp:taxon-name-part></tp:taxon-name></italic> and allied genera (<italic><tp:taxon-name><tp:taxon-name-part taxon-name-part-type="genus">Gracillaria</tp:taxon-name-part></tp:taxon-name></italic>, <italic><tp:taxon-name><tp:taxon-name-part taxon-name-part-type="genus">Povolnya</tp:taxon-name-part></tp:taxon-name></italic>, <italic><tp:taxon-name><tp:taxon-name-part taxon-name-part-type="genus">Euspilapteryx</tp:taxon-name-part></tp:taxon-name></italic>, <italic><tp:taxon-name><tp:taxon-name-part taxon-name-part-type="genus">Aspilapteryx</tp:taxon-name-part></tp:taxon-name></italic> and <italic><tp:taxon-name><tp:taxon-name-part taxon-name-part-type="genus">Eucalybites</tp:taxon-name-part></tp:taxon-name></italic>): (1) forewing 13-veined and hindwing 8-veined, albeit with slight differences in the relative positions of some veins; also in <italic><tp:taxon-name><tp:taxon-name-part taxon-name-part-type="genus">Gracillaria</tp:taxon-name-part></tp:taxon-name></italic> and <italic><tp:taxon-name><tp:taxon-name-part taxon-name-part-type="genus">Povolnya</tp:taxon-name-part></tp:taxon-name></italic> there is a similar venation but in the former there are strong differences in the pregenital segments, the segment 7 being like the preceding and without coremata and the latter with peculiar male genitalia, with the tegumen having a pair of peniculi projected from caudal margin of tegumen; (2) male abdomen with two pairs of coremata more or less similar in length and thickness; a similar condition is found in <italic><tp:taxon-name><tp:taxon-name-part taxon-name-part-type="genus">Povolnya</tp:taxon-name-part></tp:taxon-name></italic> and <italic><tp:taxon-name><tp:taxon-name-part taxon-name-part-type="genus">Euspilapteryx</tp:taxon-name-part></tp:taxon-name></italic> but the latter differs from the new species in the forewing venation (12-veined) and female genitalia (only one signum); (3) in the female genitalia, the bursa copulatrix has two corniform signa; this character is shared with <italic><tp:taxon-name><tp:taxon-name-part taxon-name-part-type="genus">Aspilapteryx</tp:taxon-name-part></tp:taxon-name></italic> and <italic><tp:taxon-name><tp:taxon-name-part taxon-name-part-type="genus">Eucalybites</tp:taxon-name-part></tp:taxon-name></italic> however both differ from forewing venation (12-veined) and coremata of different size or only one pair.</p><p>
              <italic><tp:taxon-name><tp:taxon-name-part taxon-name-part-type="genus">Mercantouria</tp:taxon-name-part></tp:taxon-name></italic> differs from these genera in the following morphological characters: 1) the forewings show veins R<sub>4</sub>, R<sub>5</sub> and M<sub>1</sub> very close, weakened or obsolescent at their bases; this character is unknown within <italic><tp:taxon-name><tp:taxon-name-part taxon-name-part-type="genus">Gracillaria</tp:taxon-name-part></tp:taxon-name></italic> group and it seems closer to <!--PageBreak--><italic><tp:taxon-name><tp:taxon-name-part taxon-name-part-type="genus">Acrocercops</tp:taxon-name-part></tp:taxon-name></italic> group. 2) The hindwings show veins R<sub>4</sub>+R<sub>5</sub> directly connected with radial vein and divergent from costa, this condition is only similar to <italic><tp:taxon-name><tp:taxon-name-part taxon-name-part-type="genus">Eucalybites</tp:taxon-name-part></tp:taxon-name></italic> and <italic><tp:taxon-name><tp:taxon-name-part taxon-name-part-type="genus">Aspilapteryx</tp:taxon-name-part></tp:taxon-name></italic>; however both clearly differ by having the forewing 12-veined. 3) Lack of pecten which also occurs in a few taxa closely related to <italic><tp:taxon-name><tp:taxon-name-part taxon-name-part-type="genus">Caloptilia</tp:taxon-name-part></tp:taxon-name></italic>: subgenera <italic><tp:taxon-name><tp:taxon-name-part taxon-name-part-type="genus">Timodora</tp:taxon-name-part></tp:taxon-name></italic> Meyrick, 1886, <italic><tp:taxon-name><tp:taxon-name-part taxon-name-part-type="genus">Phylloptilia</tp:taxon-name-part></tp:taxon-name></italic> Kumata, 1982 and the genus <italic><tp:taxon-name><tp:taxon-name-part taxon-name-part-type="genus">Povolnya</tp:taxon-name-part></tp:taxon-name></italic>, sometimes considered as another subgenus of <italic><tp:taxon-name><tp:taxon-name-part taxon-name-part-type="genus">Caloptilia</tp:taxon-name-part></tp:taxon-name></italic> (<xref ref-type="bibr" rid="B24">Kumata 1982</xref>). 4) The male genitalia has a highly modified valva (Fig. <xref ref-type="fig" rid="F4">4</xref>) unlike any other known in the genus <italic><tp:taxon-name><tp:taxon-name-part taxon-name-part-type="genus">Caloptilia</tp:taxon-name-part></tp:taxon-name></italic>; only a somewhat similar shape of the valva is seen in <italic><tp:taxon-name><tp:taxon-name-part taxon-name-part-type="genus">Aspilapteryx</tp:taxon-name-part> <tp:taxon-name-part taxon-name-part-type="species">spectabilis</tp:taxon-name-part></tp:taxon-name></italic> (Fig. <xref ref-type="fig" rid="F6">8</xref>) (<xref ref-type="bibr" rid="B8">Huemer 1994</xref>) and <italic><tp:taxon-name><tp:taxon-name-part taxon-name-part-type="genus">Eucalybites</tp:taxon-name-part> <tp:taxon-name-part taxon-name-part-type="species">aureola</tp:taxon-name-part></tp:taxon-name></italic> (<xref ref-type="bibr" rid="B24">Kumata 1982</xref>) but easily distinguishable from the cucullus, which is straight and covered with strong setae along its margin in the new genus.</p><fig id="F6" position="float" orientation="portrait"><label>Figure 8.</label><caption><p>
          <italic><tp:taxon-name><tp:taxon-name-part taxon-name-part-type="genus">Aspilapterix</tp:taxon-name-part> <tp:taxon-name-part taxon-name-part-type="species">spectabilis</tp:taxon-name-part></tp:taxon-name></italic>, paratype, male genitalia; Austria, Osttirol, Virgental, Venedigergruppe, Sajatmähder, 2150–2350 m, 31.7.1993, leg. Ryrholm; genitalia slide P.Huemer TIN 33 ♂.</p></caption><graphic xmlns:xlink="http://www.w3.org/1999/xlink" xlink:href="zookeys-586-145-g006.jpg" position="float" orientation="portrait" xlink:type="simple" id="oo_87486.jpg"/></fig></tp:treatment-sec><ref-list><ref id="B37"><mixed-citation xmlns:xlink="http://www.w3.org/1999/xlink" xlink:type="simple">
          <person-group><name name-style="western"><surname>Triberti</surname><given-names>P</given-names></name></person-group> (<year>1998</year>) <article-title>Remarks on the phylogeny of the genera <italic><tp:taxon-name><tp:taxon-name-part taxon-name-part-type="genus">Parornix</tp:taxon-name-part></tp:taxon-name></italic> Spuler and <italic><tp:taxon-name><tp:taxon-name-part taxon-name-part-type="genus">Callisto</tp:taxon-name-part></tp:taxon-name></italic> Stephens (<tp:taxon-name><tp:taxon-name-part taxon-name-part-type="order">Lepidoptera</tp:taxon-name-part></tp:taxon-name> <tp:taxon-name><tp:taxon-name-part taxon-name-part-type="family">Gracillariidae</tp:taxon-name-part></tp:taxon-name>).</article-title> <source>Museo Civico di Storia Naturale di Verona</source> <volume>22</volume>: <fpage>175</fpage>–<lpage>197</lpage>.</mixed-citation></ref><ref id="B24"><mixed-citation xmlns:xlink="http://www.w3.org/1999/xlink" xlink:type="simple">
          <person-group><name name-style="western"><surname>Kumata</surname><given-names>T</given-names></name></person-group> (<year>1982</year>) <article-title>A taxonomic revision of the <italic><tp:taxon-name><tp:taxon-name-part taxon-name-part-type="genus">Gracillaria</tp:taxon-name-part></tp:taxon-name></italic> group occurring in Japan (<tp:taxon-name><tp:taxon-name-part taxon-name-part-type="order">Lepidoptera</tp:taxon-name-part></tp:taxon-name>: <tp:taxon-name><tp:taxon-name-part taxon-name-part-type="family">Gracillariidae</tp:taxon-name-part></tp:taxon-name>).</article-title> <source><tp:taxon-name><tp:taxon-name-part taxon-name-part-type="class">Insecta</tp:taxon-name-part></tp:taxon-name> Matsumurana</source> <volume>26</volume>: <fpage>1</fpage>–<lpage>186</lpage>.</mixed-citation></ref><ref id="B8"><mixed-citation xmlns:xlink="http://www.w3.org/1999/xlink" xlink:type="simple">
          <person-group><name name-style="western"><surname>Huemer</surname><given-names>P</given-names></name></person-group> (<year>1994</year>) <article-title><italic><tp:taxon-name><tp:taxon-name-part taxon-name-part-type="genus">Aspilapteryx</tp:taxon-name-part> <tp:taxon-name-part taxon-name-part-type="species">spectabilis</tp:taxon-name-part></tp:taxon-name></italic> sp. n., eine neue Schmetterlingsart aus dem Gebiet des Nationalparks Hohe Tauern (Osttirol, Österreich) (<tp:taxon-name><tp:taxon-name-part taxon-name-part-type="order">Lepidoptera</tp:taxon-name-part></tp:taxon-name>: <tp:taxon-name><tp:taxon-name-part taxon-name-part-type="family">Gracillariidae</tp:taxon-name-part></tp:taxon-name>).</article-title> <source>Zeitschrift der Arbeitgemeinschaft Österreichischer Entomologen</source> <volume>46</volume>: <fpage>1</fpage>–<lpage>8</lpage>.</mixed-citation></ref></ref-list></tp:taxon-treatment>
