# Supplementary material for: A new genus and species of leaf-mining moth from the French Alps, Mercantouria neli gen. n., sp. n. (Lepidoptera, Gracillariidae)
Source: Zookeys. 2016 May 4;(586):145–62. doi: 10.3897/zookeys.586.8375 (PMC4857034; doi:10.3897/zookeys.586.8375)
Supplement: XML Treatment for Mercantouria neli [file zookeys.586.8375-treatment2.xml]

<!DOCTYPE tp:taxon-treatment
  PUBLIC "-//TaxonX//DTD Taxonomic Treatment Publishing DTD v0 20100105//EN" "tax-treatment-NSO.dtd">
<tp:taxon-treatment xmlns:tp="http://www.plazi.org/taxpub"><tp:treatment-meta><kwd-group><label>Taxon classification</label><kwd><named-content content-type="kingdom">Animalia</named-content></kwd><kwd><named-content content-type="order">Lepidoptera</named-content></kwd><kwd><named-content content-type="family">Gracillariidae</named-content></kwd></kwd-group><mixed-citation publication-type="journal"><person-group><name><surname>Huemer</surname><given-names>Peter</given-names></name><name><surname>Lopez-Vaamonde</surname><given-names>Carlos</given-names></name><name><surname>Triberti</surname><given-names>Paolo</given-names></name></person-group><article-title>A new genus and species of leaf-mining moth from the French Alps, <italic><tp:taxon-name><tp:taxon-name-part taxon-name-part-type="genus">Mercantouria</tp:taxon-name-part> <tp:taxon-name-part taxon-name-part-type="species">neli</tp:taxon-name-part></tp:taxon-name></italic> gen. n., sp. n. (<tp:taxon-name><tp:taxon-name-part taxon-name-part-type="order">Lepidoptera</tp:taxon-name-part></tp:taxon-name>, <tp:taxon-name><tp:taxon-name-part taxon-name-part-type="family">Gracillariidae</tp:taxon-name-part></tp:taxon-name>)</article-title><source>Zookeys</source><day>4</day><month>5</month><year>2016</year><volume>2016</volume><issue>586</issue><fpage>145</fpage><lpage>162</lpage><pub-id pub-id-type="doi">10.3897/zookeys.586.8375</pub-id></mixed-citation></tp:treatment-meta><tp:nomenclature><tp:taxon-name>
              <tp:taxon-name-part taxon-name-part-type="genus">Mercantouria</tp:taxon-name-part>
              <tp:taxon-name-part taxon-name-part-type="species">neli</tp:taxon-name-part>
              <object-id xmlns:xlink="http://www.w3.org/1999/xlink" content-type="zoobank" xlink:type="simple">http://zoobank.org/FF3D1062-2586-4C50-AE95-440A1AC90230</object-id>
            </tp:taxon-name><tp:taxon-authority>Huemer, Lopez-Vaamonde &amp; Triberti</tp:taxon-authority><tp:taxon-status xmlns:xlink="http://www.w3.org/1999/xlink" xlink:type="simple">sp. n.</tp:taxon-status><xref ref-type="fig" rid="F1">Figs 1</xref><xref ref-type="fig" rid="F2">, 2</xref><xref ref-type="fig" rid="F3">, 3</xref><xref ref-type="fig" rid="F4">, 4–5</xref><xref ref-type="fig" rid="F5">, 6–7</xref><!--PageBreak--></tp:nomenclature><tp:treatment-sec sec-type="type material"><title>Type material.</title><p>Holotype ♂ (Fig. <xref ref-type="fig" rid="F1">1</xref>): “Frankreich Dep. Alpes-Maritimes Col de la Cayolle N <named-content xmlns:xlink="http://www.w3.org/1999/xlink" content-type="dwc:verbatimCoordinates" xlink:type="simple"><named-content content-type="geo-json" specific-use="{&#34;type&#34;:&#34;Point&#34;,&#34;coordinates&#34;:[6.739167,44.280278]}" xlink:type="simple">6°44'21"E, 44°16'49"N</named-content></named-content> 2080 m, 19.7.2013 leg. Mayr” “P.Huemer TIN 94 ♂” “DNA Barcode <named-content xmlns:xlink="http://www.w3.org/1999/xlink" content-type="dwc:institutional_code" xlink:type="simple">TLMF</named-content> Lep 16937” (<named-content xmlns:xlink="http://www.w3.org/1999/xlink" content-type="dwc:institutional_code" xlink:type="simple">TLMF</named-content>).</p><p>Paratypes: 1 ♀, Frankreich, Alpes-Maritimes, N Col de la Cayolle, Col de la Boucharde N, <named-content xmlns:xlink="http://www.w3.org/1999/xlink" content-type="dwc:verbatimCoordinates" xlink:type="simple"><named-content content-type="geo-json" specific-use="{&#34;type&#34;:&#34;Point&#34;,&#34;coordinates&#34;:[6.743333,44.283333]}" xlink:type="simple">6°44'36"E, 44°17'0"N</named-content></named-content>, 1950m, 7.7.2012 leg. Huemer, <named-content xmlns:xlink="http://www.w3.org/1999/xlink" content-type="dwc:institutional_code" xlink:type="simple">TLMF</named-content> 2013-010 (gen.slide P.Huemer TIN 93 ♀; DNA Barcode ID <named-content xmlns:xlink="http://www.w3.org/1999/xlink" content-type="dwc:institutional_code" xlink:type="simple">TLMF</named-content> Lep 08375); 1 ♂, Frankreich, Alpe-Maritimes, PN Mercantour, 2115 m, Col de la Cayolle Nord, <!--PageBreak--><!--PageBreak--><!--PageBreak--><named-content xmlns:xlink="http://www.w3.org/1999/xlink" content-type="dwc:verbatimCoordinates" xlink:type="simple"><named-content content-type="geo-json" specific-use="{&#34;type&#34;:&#34;Point&#34;,&#34;coordinates&#34;:[6.738667,44.279667]}" xlink:type="simple">N44°16,78', E6°44,32'</named-content></named-content>, 21.7.2014, leg. Drouet (gen. slide P.Huemer TIN 95 ♂; DNA Barcode ID <named-content xmlns:xlink="http://www.w3.org/1999/xlink" content-type="dwc:institutional_code" xlink:type="simple">TLMF</named-content> Lep 16938); 1 ♀, Htes-Alpes, Ristolas, La Roche Ecroute, 1750 m, 12.7.2010, leg. Nel, genitalia slide 24139 J. Nel (all coll. <named-content xmlns:xlink="http://www.w3.org/1999/xlink" content-type="dwc:institutional_code" xlink:type="simple">TLMF</named-content>).</p></tp:treatment-sec><tp:treatment-sec sec-type="Description"><title>Description</title><p>(Fig. <xref ref-type="fig" rid="F1">1</xref>). Head. Labial palpus pale ochre-yellowish, apical segment dark brown medio-basally. Legs smooth scaled, dark brown with exception of hind leg that are lighter; all tarsi white.</p><p>Thorax. Dorsum and tegulae ochre yellow. Forewing pale ochre yellow with small spots or suffusion of dark brown, mostly along the discoidal cell and sometimes forming, in the apical third of the wing, an irregular fascia. Hindwing light ochre-greyish.</p><p>Abdomen, male and female genitalia. See under the genus description.</p></tp:treatment-sec><tp:treatment-sec sec-type="Etymology"><title>Etymology.</title><p>Named in honour of Dr. Jacques Nel (La Ciotat, France) who independently recognized and collected the new species.</p><!--PageBreak--></tp:treatment-sec><tp:treatment-sec sec-type="Diagnosis"><title>Diagnosis.</title><p>Superficially the adult of <italic><tp:taxon-name><tp:taxon-name-part taxon-name-part-type="genus">Mercantouria</tp:taxon-name-part> <tp:taxon-name-part taxon-name-part-type="species">neli</tp:taxon-name-part></tp:taxon-name></italic> can be confused with some members of the <italic><tp:taxon-name><tp:taxon-name-part taxon-name-part-type="genus">Gracillaria</tp:taxon-name-part></tp:taxon-name></italic> group, like light coloured specimens of <italic><tp:taxon-name><tp:taxon-name-part taxon-name-part-type="genus">Caloptilia</tp:taxon-name-part> <tp:taxon-name-part taxon-name-part-type="species">roscipennella</tp:taxon-name-part></tp:taxon-name></italic> (Hübner, 1796) and <italic><tp:taxon-name><tp:taxon-name-part taxon-name-part-type="genus">Aspilapteryx</tp:taxon-name-part> <tp:taxon-name-part taxon-name-part-type="species">limosella</tp:taxon-name-part></tp:taxon-name></italic> (Duponchel, 1843). However, in both species a trace remains of neat rows of darkish small spots, along the costa in the former and in the middle of wing in the latter, while in <italic><tp:taxon-name><tp:taxon-name-part taxon-name-part-type="genus">Mercantouria</tp:taxon-name-part> <tp:taxon-name-part taxon-name-part-type="species">neli</tp:taxon-name-part></tp:taxon-name></italic> the dark scales create confused and ill-defined spots. In the male genitalia, the short valva with a protruded sacculus shows some affinity to <italic><tp:taxon-name><tp:taxon-name-part taxon-name-part-type="genus">Aspilapteryx</tp:taxon-name-part></tp:taxon-name></italic> and <italic><tp:taxon-name><tp:taxon-name-part taxon-name-part-type="genus">Eucalybites</tp:taxon-name-part></tp:taxon-name></italic> species, particularly <!--PageBreak--><!--PageBreak--><!--PageBreak--><italic><tp:taxon-name><tp:taxon-name-part taxon-name-part-type="genus">Aspilapteryx</tp:taxon-name-part> <tp:taxon-name-part taxon-name-part-type="species">spectabilis</tp:taxon-name-part></tp:taxon-name></italic> and <italic><tp:taxon-name><tp:taxon-name-part taxon-name-part-type="genus">Eucalybites</tp:taxon-name-part> <tp:taxon-name-part taxon-name-part-type="species">aureola</tp:taxon-name-part></tp:taxon-name></italic>. However, the new species can be easily separated by the straight cucullus and the numerous, thickened setae along its margin and costa. The female genitalia are easily distinguishable from other species of the <italic><tp:taxon-name><tp:taxon-name-part taxon-name-part-type="genus">Gracillaria</tp:taxon-name-part></tp:taxon-name></italic> group by the heavily sclerotized sternum 7, which is flap shaped, lobate on caudal margin and about as long as tergum 7. A similar structure is present in <italic><tp:taxon-name><tp:taxon-name-part taxon-name-part-type="genus">Eucalybites</tp:taxon-name-part> <tp:taxon-name-part taxon-name-part-type="species">aureola</tp:taxon-name-part></tp:taxon-name></italic> but with the sternum 7 much narrower, about half of tergum, and a heavily sclerotized sterigma with a complicated shape (<xref ref-type="bibr" rid="B24">Kumata 1982</xref>).</p></tp:treatment-sec><tp:treatment-sec sec-type="Molecular data"><title>Molecular data.</title><p>We obtained DNA barcode data for all 39 individuals and H3 data for 32 out of the 39 samples (Suppl. material <xref ref-type="supplementary-material" rid="S1">1</xref>). The three DNA barcodes obtained for <italic><tp:taxon-name><tp:taxon-name-part taxon-name-part-type="genus">Mercantouria</tp:taxon-name-part> <tp:taxon-name-part taxon-name-part-type="species">neli</tp:taxon-name-part></tp:taxon-name></italic> (maximum intraspecific distance = 0.49%) fall within the same Barcode Index Number (<ext-link xmlns:xlink="http://www.w3.org/1999/xlink" ext-link-type="uri" xlink:href="http://www.boldsystems.org/index.php/Public_BarcodeCluster?clusteruri=BOLD:ACA9784" xlink:type="simple">BOLD:ACA9784</ext-link>) allowing the unequivocal identification of the new species. The nearest neighbor is the North American species <italic><tp:taxon-name><tp:taxon-name-part taxon-name-part-type="genus">Caloptilia</tp:taxon-name-part> <tp:taxon-name-part taxon-name-part-type="species">scutellariella</tp:taxon-name-part></tp:taxon-name></italic> (Braun, 1923) (<ext-link xmlns:xlink="http://www.w3.org/1999/xlink" ext-link-type="uri" xlink:href="http://www.boldsystems.org/index.php/Public_BarcodeCluster?clusteruri=BOLD:AAU2901" xlink:type="simple">BOLD:AAU2901</ext-link>) and associated or possibly misidentified DNA clusters (<ext-link xmlns:xlink="http://www.w3.org/1999/xlink" ext-link-type="uri" xlink:href="http://www.boldsystems.org/index.php/Public_BarcodeCluster?clusteruri=BOLD:ABX8283" xlink:type="simple">BOLD:ABX8283</ext-link>, <ext-link xmlns:xlink="http://www.w3.org/1999/xlink" ext-link-type="uri" xlink:href="http://www.boldsystems.org/index.php/Public_BarcodeCluster?clusteruri=BOLD:AAP8031" xlink:type="simple">BOLD:AAP8031</ext-link>) at a genetic distance of 8.41%.That would suggest that the new species could be a representative of the genus <italic><tp:taxon-name><tp:taxon-name-part taxon-name-part-type="genus">Caloptilia</tp:taxon-name-part></tp:taxon-name></italic>. However, the generic assignment of <italic><tp:taxon-name><tp:taxon-name-part taxon-name-part-type="genus">Caloptilia</tp:taxon-name-part> <tp:taxon-name-part taxon-name-part-type="species">scutellariella</tp:taxon-name-part></tp:taxon-name></italic> seems doubtful from genitalia morphology and needs further revision.</p><p>The <abbrev xmlns:xlink="http://www.w3.org/1999/xlink" xlink:title="maximum likelihood" xlink:type="simple">ML</abbrev> analysis shows that the new species falls within a clade formed by six <italic><tp:taxon-name><tp:taxon-name-part taxon-name-part-type="genus">Caloptilia</tp:taxon-name-part></tp:taxon-name></italic> species and <italic><tp:taxon-name><tp:taxon-name-part taxon-name-part-type="genus">Gracillaria</tp:taxon-name-part> <tp:taxon-name-part taxon-name-part-type="species">syringella</tp:taxon-name-part></tp:taxon-name></italic>, although with low bootstrap support (Fig. <xref ref-type="fig" rid="F7">9</xref>). <abbrev xmlns:xlink="http://www.w3.org/1999/xlink" xlink:title="Maximum parsimony" xlink:type="simple">MP</abbrev> analysis returned four most parsimonious trees. The semistrict consensus is shown in Fig. <xref ref-type="fig" rid="F8">10</xref>.</p><fig id="F7" position="float" orientation="portrait"><label>Figure 9.</label><caption><p>Maximum likelihood tree based on COI and H3 sequences for 43 Gracillariid species. –ln likelihood = 11983.13. Bootstrap values are indicated for nodes more than 50% support (1000 replications). The general time reversible model of sequence evolution was used with the following settings: LSet nst=6 rclass=(abcdef) rmatrix=(2.9833028 10.54651 15.145156 9.0102019 24.833933) basefreq=(0.26825699 0.20834936 0.17265202) rates=gamma shape=1.0542648 pinv=0.53477118).</p></caption><graphic xmlns:xlink="http://www.w3.org/1999/xlink" xlink:href="zookeys-586-145-g007.jpg" position="float" orientation="portrait" xlink:type="simple" id="oo_87488.jpg"/></fig><fig id="F8" position="float" orientation="portrait"><label>Figure 10.</label><caption><p>Semistrict consensus tree of four most parsimonious trees (length 2618, <abbrev xmlns:xlink="http://www.w3.org/1999/xlink" xlink:type="simple"><def><p>consistency index </p></def>(CI)</abbrev> 0.272, and <abbrev xmlns:xlink="http://www.w3.org/1999/xlink" xlink:type="simple"><def><p>retention index </p></def>(RI)</abbrev> 0.385). Bootstrap values are indicated for nodes more than 50% support (1000 replications).</p></caption><graphic xmlns:xlink="http://www.w3.org/1999/xlink" xlink:href="zookeys-586-145-g008.jpg" position="float" orientation="portrait" xlink:type="simple" id="oo_87491.jpg"/></fig><!--PageBreak--></tp:treatment-sec><tp:treatment-sec sec-type="Biology"><title>Biology.</title><p>Host-plant and early stages are unknown. <italic><tp:taxon-name><tp:taxon-name-part taxon-name-part-type="genus">Mercantouria</tp:taxon-name-part> <tp:taxon-name-part taxon-name-part-type="species">neli</tp:taxon-name-part></tp:taxon-name></italic> was collected only in singletons so far, either at dusk or during the night at light. The flight period seems to be short, lasting from mid- to late July. The habitat (Fig. <xref ref-type="fig" rid="F9">11</xref>) is dominated by subalpine scree and grassland on limestone soil. Vertical distribution: from about 1750 to 2100 m.s.l.</p><fig id="F9" position="float" orientation="portrait"><label>Figure 11.</label><caption><p>Type locality of <italic><tp:taxon-name><tp:taxon-name-part taxon-name-part-type="genus">Mercantouria</tp:taxon-name-part> <tp:taxon-name-part taxon-name-part-type="species">neli</tp:taxon-name-part></tp:taxon-name></italic> sp. n. near Col de la Cayolle.</p></caption><graphic xmlns:xlink="http://www.w3.org/1999/xlink" xlink:href="zookeys-586-145-g009.jpg" position="float" orientation="portrait" xlink:type="simple" id="oo_87493.jpg"/></fig></tp:treatment-sec><tp:treatment-sec sec-type="Distribution"><title>Distribution.</title><p>The new species is so far known from a small area of the French Hautes-Alpes and Alpes-Maritimes.</p></tp:treatment-sec><tp:treatment-sec><!--Section generated to contain objects referenced in tp:taxon-treatment.--><fig id="F1" position="float" orientation="portrait"><label>Figure 1.</label><caption><p>
          <italic><tp:taxon-name><tp:taxon-name-part taxon-name-part-type="genus">Mercantouria</tp:taxon-name-part> <tp:taxon-name-part taxon-name-part-type="species">neli</tp:taxon-name-part></tp:taxon-name></italic> sp. n., holotype; France, Dep. Alpes-Maritimes, Col de la Cayolle N, 2080 m, 19.7.2013, leg. Mayr.</p></caption><graphic xmlns:xlink="http://www.w3.org/1999/xlink" xlink:href="zookeys-586-145-g001.jpg" position="float" orientation="portrait" xlink:type="simple" id="oo_87480.jpg"/></fig><fig id="F2" position="float" orientation="portrait"><label>Figure 2.</label><caption><p>Wing venation: <bold>a</bold> <italic><tp:taxon-name><tp:taxon-name-part taxon-name-part-type="genus">Mercantouria</tp:taxon-name-part> <tp:taxon-name-part taxon-name-part-type="species">neli</tp:taxon-name-part></tp:taxon-name></italic> sp. n.; <bold>b</bold> <italic><tp:taxon-name><tp:taxon-name-part taxon-name-part-type="genus">Caloptilia</tp:taxon-name-part> <tp:taxon-name-part taxon-name-part-type="species">stigmatella</tp:taxon-name-part></tp:taxon-name></italic> (Fabricius, 1781). Scale length = 1 mm.</p></caption><graphic xmlns:xlink="http://www.w3.org/1999/xlink" xlink:href="zookeys-586-145-g002.jpg" position="float" orientation="portrait" xlink:type="simple" id="oo_87481.jpg"/></fig><fig id="F3" position="float" orientation="portrait"><label>Figure 3.</label><caption><p>
          <italic><tp:taxon-name><tp:taxon-name-part taxon-name-part-type="genus">Mercantouria</tp:taxon-name-part> <tp:taxon-name-part taxon-name-part-type="species">neli</tp:taxon-name-part></tp:taxon-name></italic> sp. n., holotype, abdominal segments 7–8; France, Dep. Alpes-Maritimes, Col de la Cayolle N, 2080 m, 19.7.2013, leg. Mayr; genitalia slide P.Huemer TIN 94 ♂.</p></caption><graphic xmlns:xlink="http://www.w3.org/1999/xlink" xlink:href="zookeys-586-145-g003.jpg" position="float" orientation="portrait" xlink:type="simple" id="oo_87482.jpg"/></fig><fig id="F4" position="float" orientation="portrait"><label>Figures 4–5.</label><caption><p>
          <italic><tp:taxon-name><tp:taxon-name-part taxon-name-part-type="genus">Mercantouria</tp:taxon-name-part> <tp:taxon-name-part taxon-name-part-type="species">neli</tp:taxon-name-part></tp:taxon-name></italic> sp. n., holotype, male genitalia; France, Dep. Alpes-Maritimes, Col de la Cayolle N, 2080 m, 19.7.2013, leg. Mayr; genitalia slide P.Huemer TIN 94 ♂ <bold>4</bold> tegumen-vinculum-valva complex <bold>5</bold> phallus.</p></caption><graphic xmlns:xlink="http://www.w3.org/1999/xlink" xlink:href="zookeys-586-145-g004.jpg" position="float" orientation="portrait" xlink:type="simple" id="oo_87483.jpg"/></fig><fig id="F5" position="float" orientation="portrait"><label>Figures 6–7.</label><caption><p>
          <italic><tp:taxon-name><tp:taxon-name-part taxon-name-part-type="genus">Mercantouria</tp:taxon-name-part> <tp:taxon-name-part taxon-name-part-type="species">neli</tp:taxon-name-part></tp:taxon-name></italic> sp. n., paratype, female genitalia; France, Alpes-Maritimes, N Col de la Cayolle, Col de la Boucharde N, 1950m, 7.7.2012, leg. Huemer; genitalia slide P.Huemer TIN 93 ♀ <bold>6</bold> last segments <bold>7</bold> corpus bursae-signa.</p></caption><graphic xmlns:xlink="http://www.w3.org/1999/xlink" xlink:href="zookeys-586-145-g005.jpg" position="float" orientation="portrait" xlink:type="simple" id="oo_87484.jpg"/></fig><supplementary-material xmlns:xlink="http://www.w3.org/1999/xlink" id="S1" position="float" orientation="portrait" xlink:type="simple"><label>Supplementary material 1</label><caption><p>Sample information for specimens used in this study</p></caption><p>Data type: Species data</p><p>Explanation note: Details of collecting data, images, sequences, and trace files for the barcoded specimens are available in the public BOLD dataset “DS-CAYOLLE”, accessed at <ext-link xlink:type="simple" ext-link-type="uri" xlink:href="http://dx.doi.org/10.5883/DS-CAYOLLE">http://dx.doi.org/10.5883/DS-CAYOLLE</ext-link></p><media xlink:href="zookeys-586-145-s001.xls" mimetype="application" mime-subtype="vnd.ms-excel" position="float" orientation="portrait" xlink:type="simple" id="oo_87495.xls"/><permissions><license xlink:type="simple"><license-p>This dataset is made available under the Open Database License (http://opendatacommons.org/licenses/odbl/1.0/). The Open Database License (ODbL) is a license agreement intended to allow users to freely share, modify, and use this Dataset while maintaining this same freedom for others, provided that the original source and author(s) are credited.</license-p></license></permissions><attrib specific-use="authors">Peter Huemer, Carlos Lopez-Vaamonde, Paolo Triberti</attrib></supplementary-material></tp:treatment-sec><ref-list><ref id="B24"><mixed-citation xmlns:xlink="http://www.w3.org/1999/xlink" xlink:type="simple">
          <person-group><name name-style="western"><surname>Kumata</surname><given-names>T</given-names></name></person-group> (<year>1982</year>) <article-title>A taxonomic revision of the <italic><tp:taxon-name><tp:taxon-name-part taxon-name-part-type="genus">Gracillaria</tp:taxon-name-part></tp:taxon-name></italic> group occurring in Japan (<tp:taxon-name><tp:taxon-name-part taxon-name-part-type="order">Lepidoptera</tp:taxon-name-part></tp:taxon-name>: <tp:taxon-name><tp:taxon-name-part taxon-name-part-type="family">Gracillariidae</tp:taxon-name-part></tp:taxon-name>).</article-title> <source><tp:taxon-name><tp:taxon-name-part taxon-name-part-type="class">Insecta</tp:taxon-name-part></tp:taxon-name> Matsumurana</source> <volume>26</volume>: <fpage>1</fpage>–<lpage>186</lpage>.</mixed-citation></ref></ref-list></tp:taxon-treatment>
